# Supplementary material for: Chemical Characterization, Sensory Evaluation, and Biological Activity in Neuronal Cells of Essential Oils (Rose, Eucalyptus, Lemon, and Clove) Used for Olfactory Training
Source: Molecules. 2025 Sep 2;30(17):3591. doi: 10.3390/molecules30173591 (PMC12430588; doi:10.3390/molecules30173591)
Supplement: Supplementary file 1 [file molecules-30-03591-s001.zip]

Archive with 1 entries (1 files):
- molecules-3805133-supplementary.pdf
